# Supplementary material for: Genome-wide association study identifies QTL for eight fruit traits in cultivated tomato (Solanum lycopersicum L.)
Source: Hortic Res. 2021 Sep 1;8:203. doi: 10.1038/s41438-021-00638-4 (PMC8408251; doi:10.1038/s41438-021-00638-4)
Supplement: Supplementary file 4 — Table S1 [file 41438_2021_638_MOESM4_ESM.xlsx]

## Sheet: Table S1.
Table S1. The passport information of 162 tomato accessions and their membership coefficients (Q matrix) at the best K (K=7) based on STRUCTURE analysis using 34,550 SNPs.
Accession	Speicies	Origin country	Growth type	Fruit color	Fruit class	STRUCTRUE cluster	Membership coefficients (K=71)
			i				Cluster 1	Cluster 2	Cluster 3	Cluster 4	Cluster 5	Cluster 6	Cluster 7
BP1157	Solanum lycopersicum	Srilanka	Determinate	Red	Medium cylinder	1	1	0	0	0	0	0	0
BP1187	Solanum lycopersicum	India	Determinate	Red	Medium cylinder	1	0.999	0.001	0	0	0	0	0
BP1263	Solanum lycopersicum	China	Determinate	Red	Medium oval	1	0.999	0.001	0	0	0	0	0
BP1264	Solanum lycopersicum	Turkey	Determinate	Red	Medium oval	1	0.938	0.001	0	0.061	0	0	0
BP1238	Solanum lycopersicum	Tunisie	Semi-determinate	Red	Medium oval	1	0.91	0.073	0	0	0	0	0.016
BP1295	Solanum lycopersicum	India	Determinate	Red	Medium flat	1	0.909	0	0.083	0	0	0.007	0
BP1210	Solanum lycopersicum	Turkey	Determinate	Red	Medium flat	1	0.876	0.046	0	0.077	0	0	0
BP1273	Solanum lycopersicum	India	Determinate	Red	Medium cylinder	1	0.875	0.125	0	0	0	0	0
BP1272	Solanum lycopersicum	India	Determinate	Red	Medium oval	1	0.859	0.141	0	0	0	0	0
BP1241	Solanum lycopersicum	India	Determinate	Red	Medium oval	1	0.852	0.148	0	0	0	0	0
BP1296	Solanum lycopersicum	India	Determinate	Red	Large flat	1	0.841	0	0.063	0	0	0.096	0
BP1191	Solanum lycopersicum	India	Determinate	Red	Medium cylinder	1	0.803	0	0	0.197	0	0	0
BP1259	Solanum lycopersicum	China	Determinate	Red	Medium flat	1	0.8	0.197	0	0	0.004	0	0
BP1355	Solanum lycopersicum	Turkey	Determinate	Red	Medium cylinder	1	0.798	0.094	0	0	0	0	0.108
BP1240	Solanum lycopersicum	Tunisie	Determinate	Red	Medium oval	1	0.796	0.117	0	0	0	0	0.087
BP1356	Solanum lycopersicum	Turkey	Determinate	Red	Medium cylinder	1	0.793	0.097	0	0	0	0	0.11
BP1285	Solanum lycopersicum	India	Semi-determinate	Red	Medium oval	1	0.75	0.177	0.073	0	0	0	0
BP1252	Solanum lycopersicum	India	Determinate	Red	Medium cylinder	1	0.748	0.24	0	0	0	0.012	0
BP1280	Solanum lycopersicum	India	Determinate	Red	Medium oval	1	0.748	0	0.252	0	0	0	0
BP1229	Solanum lycopersicum	India	Determinate	Red	Medium oval	1	0.733	0.036	0	0.091	0	0	0.14
BP1319	Solanum lycopersicum	India	Determinate	Red	Medium flat	1	0.72	0.209	0.071	0	0	0	0
BP1236	Solanum lycopersicum	India	Determinate	Red	Medium oval	1	0.715	0.254	0	0	0	0.031	0
BP1237	Solanum lycopersicum	Tunisie	Determinate	Red	Medium cylinder	1	0.715	0.134	0.016	0.127	0	0	0.009
BP1239	Solanum lycopersicum	Tunisie	Determinate	Red	Medium cylinder	1	0.703	0.118	0	0.056	0	0	0.123
BP1348	Solanum lycopersicum	China	Determinate	Red	Medium oval	1	0.703	0.29	0.007	0	0	0	0
BP1327	Solanum lycopersicum	India	Determinate	Red	Medium flat	1	0.678	0.113	0.007	0	0.066	0.057	0.079
BP1353	Solanum lycopersicum	India	Semi-determinate	Red	Large flat	1	0.669	0.312	0	0	0.019	0	0
BP1225	Solanum lycopersicum	India	Determinate	Red	Medium oval	1	0.659	0.308	0.028	0	0.004	0	0
BP1289	Solanum lycopersicum	India	Determinate	Red	Medium oval	1	0.658	0.117	0	0.184	0	0	0.041
BP1329	Solanum lycopersicum	unknown	Determinate	Red	Medium oval	1	0.65	0.121	0	0.179	0	0	0.049
BP1281	Solanum lycopersicum	India	Determinate	Red	Medium oval	1	0.616	0	0.383	0	0	0	0
BP1334	Solanum lycopersicum	India	Determinate	Red	Medium round	1	0.614	0.159	0	0.147	0	0	0.08
BP1242	Solanum lycopersicum	India	Semi-determinate	Red	Medium oval	1	0.608	0.255	0	0	0	0	0.137
BP1257	Solanum lycopersicum	Turkey	Determinate	Red	Medium cylinder	1	0.583	0.417	0	0	0	0	0
BP1326	Solanum lycopersicum	India	Determinate	Red	Medium round	1	0.572	0.059	0	0	0.261	0.035	0.072
BP1212	Solanum lycopersicum	India	Semi-determinate	Red	Medium round	1	0.562	0.279	0.148	0	0	0.012	0
BP1251	Solanum lycopersicum	India	Determinate	Red	Medium oval	1	0.556	0.237	0.023	0	0	0.013	0.171
BP1211	Solanum lycopersicum	India	Semi-determinate	Red	Medium oval	1	0.521	0.33	0.124	0	0	0.025	0
BP1321	Solanum lycopersicum	Israel	Determinate	Red	Large flat	1	0.506	0.494	0	0	0	0	0
BP1254	Solanum lycopersicum	India	Determinate	Red	Medium cylinder	1	0.503	0	0	0.497	0	0	0
BP1293	Solanum lycopersicum	India	Determinate	Red	Medium flat	1	0.484	0.414	0.046	0	0	0	0.055
BP1226	Solanum lycopersicum	India	Determinate	Red	Medium oval	1	0.473	0.261	0	0.187	0	0	0.08
BP1299	Solanum lycopersicum	India	Semi-determinate	Red	Medium flat	1	0.417	0.145	0.107	0.255	0	0	0.076
BP1266	Solanum lycopersicum	China	Determinate	Red	Medium oval	1	0.393	0	0.161	0	0.175	0.246	0.025
BP1352	Solanum lycopersicum	China	Semi-determinate	Red	Large flat	1	0.389	0.339	0	0	0	0	0.271
BP1300	Solanum lycopersicum	India	Semi-determinate	Red	Medium round	1	0.312	0.212	0.13	0.261	0	0	0.085
BP1322	Solanum lycopersicum	Thailand	Determinate	Red	Large flat	2	0	1	0	0	0	0	0
BP1346	Solanum lycopersicum	Thailand	Semi-determinate	Red	Medium flat	2	0	1	0	0	0	0	0
BP1347	Solanum lycopersicum	Thailand	Determinate	Red	Medium round	2	0	1	0	0	0	0	0
BP1349	Solanum lycopersicum	China	Determinate	Red	Medium flat	2	0	1	0	0	0	0	0
BP1265	Solanum lycopersicum	India	Determinate	Red	Medium round	2	0	0.9	0	0	0	0.014	0.086
BP1243	Solanum lycopersicum	India	Determinate	Red	Medium round	2	0.001	0.887	0	0	0	0.111	0
BP1341	Solanum lycopersicum	China	Determinate	Orange	Large flat	2	0.041	0.795	0	0.125	0.02	0.02	0
BP1291	Solanum lycopersicum	India	Semi-determinate	Red	Medium flat	2	0	0.771	0.229	0	0	0	0
BP1331	Solanum lycopersicum	India	Determinate	Yellow	Medium flat	2	0	0.771	0.229	0	0	0	0
BP1328	Solanum lycopersicum	India	Determinate	Red	Medium flat	2	0	0.77	0.23	0	0	0	0
BP1330	Solanum lycopersicum	India	Determinate	Red	Medium flat	2	0	0.769	0.231	0	0	0	0
BP1314	Solanum lycopersicum	India	Determinate	Red	Medium round	2	0	0.75	0.041	0.014	0.053	0.097	0.044
BP1343	Solanum lycopersicum	Israel	Determinate	Red	Large flat	2	0.191	0.734	0.001	0	0.074	0	0
BP1297	Solanum lycopersicum	Turkey	Determinate	Red	Large flat	2	0.222	0.708	0	0	0	0	0.07
BP1332	Solanum lycopersicum	Turkey	Determinate	Red	Large flat	2	0.267	0.702	0	0	0	0	0.032
BP1203	Solanum lycopersicum	India	Determinate	Red	Medium flat	2	0	0.672	0	0.106	0.221	0	0
BP1351	Solanum lycopersicum	China	Semi-determinate	Red	Medium flat	2	0.257	0.671	0	0	0	0	0.073
BP1315	Solanum lycopersicum	India	Determinate	Red	Medium round	2	0	0.663	0	0.098	0.239	0	0
BP1317	Solanum lycopersicum	India	Semi-determinate	Red	Medium flat	2	0	0.617	0.383	0	0	0	0
BP1195	Solanum lycopersicum	India	Semi-determinate	Red	Medium cylinder	2	0.105	0.594	0.127	0	0	0.175	0
BP1340	Solanum lycopersicum	India	Semi-determinate	Red	Medium flat	2	0	0.568	0.238	0	0	0	0.194
BP1276	Solanum lycopersicum	India	Semi-determinate	Red	Medium flat	2	0	0.566	0.236	0	0	0	0.199
BP1354	Solanum lycopersicum	India	Semi-determinate	Red	Medium flat	2	0.112	0.538	0	0.204	0.145	0	0
BP1275	Solanum lycopersicum	India	Semi-determinate	Red	Medium flat	2	0	0.537	0.257	0	0	0	0.206
BP1298	Solanum lycopersicum	Turkey	Determinate	Red	Large flat	2	0.307	0.528	0	0.123	0	0	0.042
BP1244	Solanum lycopersicum	India	Semi-determinate	Red	Medium cylinder	2	0.306	0.52	0.057	0	0.039	0	0.077
BP1287	Solanum lycopersicum	India	Determinate	Red	Medium flat	2	0.445	0.519	0.016	0	0	0	0.021
BP1245	Solanum lycopersicum	India	Determinate	Red	Medium oval	2	0.3	0.518	0.06	0	0.049	0	0.073
BP1336	Solanum lycopersicum	India	Determinate	Red	Medium round	2	0.131	0.51	0.257	0.102	0	0	0
BP1196	Solanum lycopersicum	India	Determinate	Red	Medium oval	2	0.225	0.486	0.027	0.043	0.031	0.188	0
BP1231	Solanum lycopersicum	India	Determinate	Red	Medium oval	2	0.076	0.474	0.073	0.27	0	0	0.107
BP1312	Solanum lycopersicum	India	Determinate	Yellow	Medium flat	2	0	0.428	0.219	0.353	0	0	0
BP1173	Solanum lycopersicum	unknown	Determinate	Yellow	Medium flat	2	0.205	0.378	0.096	0	0.076	0	0.244
BP1198	Solanum lycopersicum	India	Semi-determinate	Red	Medium oval	2	0.081	0.333	0.126	0.277	0.041	0.143	0
BP1350	Solanum lycopersicum	India	Semi-determinate	Red	Medium round	2	0.196	0.329	0.045	0.283	0.105	0	0.042
BP1201	Solanum lycopersicum	India	Semi-determinate	Green	Medium oval	2	0.001	0.324	0.276	0.286	0.062	0.018	0.033
BP1230	Solanum lycopersicum	India	Semi-determinate	Red	Medium flat	2	0	0.323	0.201	0.185	0.29	0	0
BP1193	Solanum lycopersicum	India	Semi-determinate	Red	Medium flat	2	0.257	0.3	0	0.153	0.091	0.199	0.001
BP1206	Solanum lycopersicum	India	Semi-determinate	Red	Medium oval	3	0	0	1	0	0	0	0
BP1208	Solanum lycopersicum	India	Determinate	Red	Medium oval	3	0	0	1	0	0	0	0
BP1215	Solanum lycopersicum	India	Determinate	Red	Medium oval	3	0	0	1	0	0	0	0
BP1278	Solanum lycopersicum	India	Determinate	Red	Medium oval	3	0	0	1	0	0	0	0
BP1249	Solanum lycopersicum	India	Determinate	Red	Medium cylinder	3	0	0.004	0.976	0.004	0	0.008	0.008
BP1270	Solanum lycopersicum	India	Semi-determinate	Red	Medium cylinder	3	0.019	0.006	0.975	0	0	0	0
BP1216	Solanum lycopersicum	India	Semi-determinate	Red	Medium cylinder	3	0.095	0	0.905	0	0	0	0
BP1227	Solanum lycopersicum	India	Determinate	Red	Medium cylinder	3	0.128	0	0.872	0	0	0	0
BP1218	Solanum lycopersicum	India	Determinate	Red	Medium oval	3	0	0.132	0.86	0	0	0.003	0.004
BP1261	Solanum lycopersicum	India	Determinate	Red	Medium round	3	0.115	0.07	0.81	0	0	0	0.005
BP1342	Solanum lycopersicum	China	Determinate	Red	Medium cylinder	3	0.05	0.206	0.677	0	0	0	0.067
BP1234	Solanum lycopersicum	India	Determinate	Red	Medium cylinder	3	0.241	0.132	0.627	0	0	0	0
BP1250	Solanum lycopersicum	India	Determinate	Red	Medium oval	3	0.078	0.234	0.602	0.087	0	0	0
BP1223	Solanum lycopersicum	India	Determinate	Red	Medium cylinder	3	0.195	0.214	0.574	0	0	0	0.017
BP1260	Solanum lycopersicum	India	Determinate	Red	Medium oval	3	0.144	0.246	0.513	0.068	0	0.025	0.004
BP1246	Solanum lycopersicum	India	Determinate	Red	Medium oval	3	0.029	0.193	0.503	0.249	0.026	0	0
BP1222	Solanum lycopersicum	India	Determinate	Red	Medium oval	3	0.372	0.002	0.496	0.13	0	0	0
BP1233	Solanum lycopersicum	India	Determinate	Red	Medium cylinder	3	0.334	0.025	0.492	0.123	0	0.006	0.019
BP1207	Solanum lycopersicum	India	Determinate	Red	Medium oval	3	0.385	0.011	0.479	0.124	0	0	0
BP1247	Solanum lycopersicum	India	Semi-determinate	Red	Small oval	3	0.221	0.214	0.467	0.098	0	0	0
BP1200	Solanum lycopersicum	India	Determinate	Red	Medium round	3	0.277	0.25	0.46	0	0	0	0.013
BP1232	Solanum lycopersicum	India	Determinate	Red	Medium cylinder	3	0.024	0.409	0.431	0.093	0.043	0	0
BP1151	Solanum lycopersicum	China	Semi-determinate	Red	Small round	3	0.093	0.224	0.391	0.043	0	0.026	0.223
BP1228	Solanum lycopersicum	India	Determinate	Red	Medium oval	3	0.183	0.282	0.388	0.148	0	0	0
BP1344	Solanum lycopersicum	Taiwan	Determinate	Red	Medium flat	3	0.08	0.208	0.258	0	0.248	0.062	0.144
BP1202	Solanum lycopersicum	India	Semi-determinate	Red	Medium oval	4	0	0	0	1	0	0	0
BP1204	Solanum lycopersicum	unknown	Determinate	Red	Medium oval	4	0	0	0	1	0	0	0
BP1235	Solanum lycopersicum	India	Determinate	Red	Medium cylinder	4	0	0	0	1	0	0	0
BP1333	Solanum lycopersicum	India	Determinate	Red	Medium round	4	0	0	0	1	0	0	0
BP1219	Solanum lycopersicum	India	Determinate	Red	Medium oval	4	0.479	0	0	0.521	0	0	0
BP1205	Solanum lycopersicum	India	Determinate	Red	Medium oval	4	0.481	0	0	0.519	0	0	0
BP1255	Solanum lycopersicum	India	Determinate	Red	Medium cylinder	4	0.496	0	0	0.504	0	0	0
BP1224	Solanum lycopersicum	India	Determinate	Red	Medium cylinder	4	0.352	0.084	0.044	0.502	0.001	0	0.016
BP1248	Solanum lycopersicum	India	Semi-determinate	Red	Medium round	4	0	0	0.142	0.461	0	0	0.397
BP1311	Solanum lycopersicum	India	Determinate	Red	Large flat	4	0.374	0.001	0.04	0.409	0.175	0	0
BP1308	Solanum lycopersicum	India	Determinate	Red	Medium round	4	0.39	0.001	0.017	0.4	0.193	0	0
BP1258	Solanum lycopersicum	India	Determinate	Red	Medium cylinder	4	0.344	0.225	0.032	0.375	0.023	0	0
BP1209	Solanum lycopersicum	India	Semi-determinate	Red	Medium oval	4	0.104	0.224	0.28	0.356	0	0	0.036
BP1189	Solanum lycopersicum	India	Semi-determinate	Red	Medium oval	4	0	0.309	0.336	0.354	0	0	0
BP1199	Solanum lycopersicum	India	Semi-determinate	Red	Medium oval	4	0	0.276	0.325	0.333	0	0.066	0
BP1338	Solanum lycopersicum	India	Determinate	Red	Large flat	5	0	0	0	0	1	0	0
BP1283	Solanum lycopersicum	India	Determinate	Red	Medium flat	5	0	0	0	0	1	0	0
BP1339	Solanum lycopersicum	India	Determinate	Lightgreen	Medium flat	5	0	0	0	0	1	0	0
BP1337	Solanum lycopersicum	India	Semi-determinate	Red	Medium flat	5	0	0.003	0	0	0.997	0	0
BP1309	Solanum lycopersicum	India	Determinate	Red	Large flat	5	0	0	0.019	0	0.981	0	0
BP1345	Solanum lycopersicum	Israel	Determinate	Red	Medium flat	5	0	0	0.049	0.119	0.831	0	0
BP1357	Solanum lycopersicum	Taiwan	Determinate	Red	Large flat	5	0.21	0	0.051	0.151	0.588	0	0
BP1313	Solanum lycopersicum	India	Semi-determinate	Red	Medium flat	5	0	0	0.123	0.287	0.401	0	0.188
BP1316	Solanum lycopersicum	India	Semi-determinate	Red	Medium flat	5	0	0	0.14	0.286	0.373	0	0.201
BP1320	Solanum lycopersicum	Taiwan	Determinate	Red	Medium flat	5	0	0.27	0.08	0.223	0.3	0	0.127
BP1155	Solanum lycopersicum	unknown	Determinate	Yellow	Small oval	6	0	0	0	0	0	1	0
BP1156	Solanum lycopersicum	unknown	Determinate	Yellow	Small oval	6	0	0	0	0	0	1	0
BP1171	Solanum lycopersicum	India	Determinate	Red	Small cylinder	6	0	0	0	0	0	1	0
BP1170	Solanum lycopersicum	India	Determinate	Red	Small cylinder	6	0	0.003	0	0	0	0.997	0
BP1262	Solanum lycopersicum	unknown	Determinate	Red	Small cylinder	6	0	0	0	0.078	0	0.859	0.062
BP1167	Solanum lycopersicum	China	Determinate	Red	Small cylinder	6	0	0	0.095	0.086	0	0.819	0
BP1180	Solanum lycopersicum	unknown	Determinate	Orange	Small cylinder	6	0.067	0.064	0.002	0	0	0.738	0.129
BP1165	Solanum lycopersicum	China	Semi-determinate	Red	Small cylinder	6	0	0	0.1	0.162	0	0.738	0
BP1162	Solanum lycopersicum	Israel	Semi-determinate	Brown	Small cylinder	6	0	0	0	0.178	0.132	0.69	0
BP1164	Solanum lycopersicum	Israel	Determinate	Darkred	Small cylinder	6	0	0	0	0.188	0.146	0.665	0
BP1179	Solanum lycopersicum	unknown	Determinate	Red	Small cylinder	6	0.089	0.009	0.07	0	0.175	0.633	0.024
BP1163	Solanum lycopersicum	Israel	Determinate	Darkred	Small cylinder	6	0	0.054	0	0.139	0.167	0.626	0.013
BP1169	Solanum lycopersicum	Taiwan	Determinate	Red	Small cylinder	6	0.211	0.147	0	0	0	0.608	0.034
BP1161	Solanum lycopersicum	Israel	Semi-determinate	Brown	Small cylinder	6	0	0.007	0	0.152	0.237	0.604	0
BP1256	Solanum lycopersicum	unknown	Determinate	Red	Small cylinder	6	0.001	0	0	0.113	0.129	0.537	0.22
BP1150	Solanum lycopersicum	unknown	unknown	Red	Small round	6	0.226	0.001	0.251	0	0	0.522	0
BP1268	Solanum lycopersicum	India	Determinate	Red	Small cylinder	6	0	0.247	0.035	0.062	0	0.52	0.136
BP1267	Solanum lycopersicum	India	Determinate	Red	Small cylinder	6	0.039	0.217	0.055	0.052	0	0.486	0.15
BP1269	Solanum lycopersicum	India	Determinate	Red	Small cylinder	6	0.074	0.206	0.067	0.03	0	0.476	0.148
BP1168	Solanum lycopersicum	Taiwan	Semi-determinate	Red	Small cylinder	6	0.237	0.14	0.104	0	0	0.293	0.226
BP1160	Solanum lycopersicum	unknown	Semi-determinate	Red	Small round	7	0	0	0	0	0	0.024	0.976
BP1159	Solanum lycopersicum	unknown	Determinate	Yellow	Small round	7	0	0	0	0	0	0.109	0.891
BP1158	Solanum lycopersicum	unknown	Determinate	Red	Small round	7	0	0	0	0	0	0.114	0.886
BP1152	Solanum lycopersicum	unknown	Determinate	Yellow	Small round	7	0.22	0.001	0.071	0	0	0	0.708
BP1217	Solanum lycopersicum	unknown	Determinate	Yellow	Small oval	7	0	0.258	0.036	0	0	0	0.706
BP1175	Solanum lycopersicum	unknown	Determinate	Darkred	Small round	7	0.022	0.314	0	0	0	0.057	0.607
BP1172	Solanum lycopersicum	unknown	Determinate	Red	Small oval	7	0.146	0.002	0.073	0	0.075	0.127	0.576
BP1325	Solanum lycopersicum	China	Determinate	Red	Medium flat	7	0.192	0.238	0.042	0	0.264	0.001	0.264
1The best K was determined using the delta K method (Evanno et al. 2005)
