# Supplementary material for: Genome-wide association study identifies QTL for eight fruit traits in cultivated tomato (Solanum lycopersicum L.)
Source: Hortic Res. 2021 Sep 1;8:203. doi: 10.1038/s41438-021-00638-4 (PMC8408251; doi:10.1038/s41438-021-00638-4)
Supplement: Supplementary file 5 — Table S2 [file 41438_2021_638_MOESM5_ESM.xlsx]

## Sheet: Table S2.
Table S2. Candidate genes for 10 significant marker-trait associations identified in this study
Trait	SNP1	Chr	Position (Mb)2	Candidate gene
				Solyc ID	Chr	Position (Mb)	Annotation (ITAG 4.0)3
Fruit weight	SLA790460	2	35.1881	Solyc02g077560	2	40.448	Auxin response factor 3
Fruit weight	SLA773357	2	44.0727
Fruit weight	SLA769857	8	56.8868	Solyc08g062940	8	50.4756	SUN-like protein 22
Fruit width	SLA807083	9	0.159386	Solyc09g007410	9	1.00418	SUN-like protein 25
Fruit width	SLA802669	12	65.8282	Solyc12g098630	12	65.6019	Kinesin-like protein KIN12B
Fruit height	SLA770301	4	1.21468	Solyc04g016080	4	6.81336	Kinesin-4
Fruit height	SLA798303	4	2.97636
Fruit height	SLA801003	8	47.3591	Solyc08g062940	8	50.4756	SUN-like protein 22
Fruit shape index	SLA788494	3	0.847103	Solyc03g006360	3	0.970401	Auxin-repressed protein
Pericarp thickness	SLA769530	9	0.889626	Solyc09g010980	9	4.3684	cyclin-dependent kinase inhibitor
1SNPs with bold font indicate MTAs identified in genomic regions without previously known loci
2The physical map positions of SNP markers were determined using the tomato genome assembly SL4.0.
3This is based on the international tomato annoation group (ITAG) 4.0 at the Sol Genomics Network (https://solgenomics.net)
